# Supplementary material for: Iso-ADP-Ribose Fluorescence Polarization Probe for the Screening of RNF146 WWE Domain Inhibitors
Source: ACS Chem Biol. 2024 Jan 18;19(2):300–7. doi: 10.1021/acschembio.3c00512 (PMC10877565; doi:10.1021/acschembio.3c00512)
Supplement: Supplementary file 2 — cb3c00512_si_002.xlsx [file cb3c00512_si_002.xlsx]

## Sheet: percent binding of tracer
				Fragments
	PLATE1	1	2	3	4	5	6	7	8	9	10	11	12	13	14	15	16	17	18	19	20	21	22	23	24
	A			0.949713	0.963925	0.947517	0.940704	0.984629	0.985836	0.966591	0.949123	0.971332	0.894522	0.987514	1.02058	1.03485	0.985792	0.995023	1.00376	1.03476	1.04784	1.04764	1.02969	0.0138294	0.0341952	Positive control
	B			1.06266	0.88453	1.02654	0.998901	1.06554	1.03233	0.87556	0.943002	1.0803	1.02713	1.05797	0.966519	0.982913	0.940695	1.05344	1.00872	1.00493	0.97842	1.06291	1.01464	0.0127938	-0.00684494
	C			1.00864	0.973256	1.00679	0.998725	1.01298	0.970769	0.957653	0.987974	0.97114	0.999946	0.974726	1.0077	1.02393	1.05104	1.00494	1.08189	1.05659	1.00173	1.03408	1.00361	0.00283259	0.00917342
	D			1.04756	1.04855	1.01992	1.0093	1.00255	1.06808	0.947931	0.970372	1.04002	0.985495		0.968179	0.98568	1.01111	1.06051	0.991585	1.0542	1.02581	1.05323	1.00168	0.0460212	0.0422772
	E			1.01877		1.0501	0.949513	1.03955	0.980275	1.01656	1.03015	0.983011	1.02152	1.04914	1.01622	0.995489	0.99816	1.02758	1.05813	1.01715	1.00527	1.05087	0.996939	0.0322831	-0.00258947
	F			0.981561	1.00397	0.978844	0.942888	0.9905	0.985225	1.03571	1.01049	1.06975	1.01152	1.07304	1.00616	1.00598	0.864034	1.01793	0.927053	1.02563	0.959027	1.0273	1.01701	0.0659506	0.0442679
	G			1.01178	0.98697	1.01063	1.01417	1.01596	1.02924	0.980922	0.82452	0.999798	0.998953	1.06764	0.973163	1.06007	0.98738	0.964329	0.985377	1.00679	0.999531	0.978531	1.01274	-0.0267284	0.00543896
	H			1.01982	0.953971	1.05435	0.943819	1.00265		0.961219	0.946025	0.953959	0.949076	1.00958	0.852637	0.998118	1.03866	1.03831	0.981717	1.01106	1.00213	1.05606	1.04946	-0.0391528	-0.0574721
	I			0.942038	1.03492	0.970491	0.936229	1.01633	1.00605	0.97515	0.932861	1.0249	1.00427	1.0036	0.954584	1.00039	0.980039	1.00566	0.999423	1.00715	0.979259	0.981189	0.995789	0.971678	1.01298	Negative Control
	J			0.985229	1.01472	1.01863	0.992416	1.00413	0.967896	1.00817	0.984929		0.982428	0.763608	1.0062	0.927605	0.983268	0.339528	0.977506	1.04878	0.950592	1.08502	0.976987	0.995319	1.02002
	K			0.920168	0.888461	0.923704	0.968472	0.927022	0.965608	0.907882	0.921953	0.899467	0.892678	0.94959	0.900179	0.974869	0.921329	0.928157	0.933878	1.03529	1.01714	1.03755	0.978224	1.03553	0.964469
	L			0.984498	0.940774	1.01668	0.927621	0.993984	0.95012	0.916173	0.862877	0.952914	0.91022	0.902398	0.901299	0.978021	0.896412		0.908067	0.937072	0.965782	0.970365	1.02764	1.03045	0.996636
	M			0.988069	0.960556	1.00719	1.0042	0.949408		0.883009	0.94067	0.993081	0.982878	0.946597	0.925846	0.985048	1.05335	1.00246	0.983915	1.04348	1.01127	1.05587	0.999189	1.00904	0.975142
	N			0.95964	0.884728	1.00654		0.957908	0.917017	0.103907	0.94569	0.927139	0.913491	0.982565	0.945052	0.975277	1.02037	1.05068	0.977852	0.959929	0.958582	1.02989	0.986157	0.993608	1.02558
	O			0.965324	0.945265	0.970181	0.94294	0.948545	0.935674	0.961644	0.927261	0.981464	0.947028	0.947332	0.956754	0.955323	0.960858	0.966749	0.965634	1.02362	1.0268		0.96855	1.04548	0.996231
	P			0.918332	0.955738	0.945113	0.943269	0.934677	0.436007	0.955538	0.94089	0.951981	0.913115	0.959571	0.940638	0.945953	0.963028	0.937674	0.919956	0.993626	0.969425	1.0025	1.00147	1.00524	0.922589
				Fragments
	PLATE2	1	2	3	4	5	6	7	8	9	10	11	12	13	14	15	16	17	18	19	20	21	22	23	24
	A			0.976013	1.00916	0.938277	0.951447	0.983195	0.966924	0.981864	0.993359	0.957027	0.944316	1.01053	0.920306	0.980411	0.976595	0.959086	0.99062	0.959373	1.00005	0.97711	0.996855	0.0484694	0.0155576	Positive control
	B			0.911655	1.02429	0.968572	1.04741	1.06883	1.02515	0.986631	1.00298	1.04963	0.983471	1.01216	1.05887	1.00956	1.01389	1.00895	0.99827	0.996894	1.05239	1.0167	1.0303	0.104352	0.0567629
	C			1.03355	0.994826	1.02671	1.03119	1.03647	1.00252	1.00704	1.0615	1.07473	1.04445	1.04131	1.00347	1.00412	0.992966	1.0768	1.0238	1.05944	0.896834	1.03344	1.05244	-0.046672	0.00183704
	D			1.05606	1.04001	1.00564	1.01802	1.02405	1.02945	1.01784	0.987939	1.02736	1.0272		0.960172	0.933293	1.02153	1.00579	0.996679	1.04989	1.04299	1.02104	0.959878	0.0294018	0.0475044
	E			1.04418		1.0086	1.08642	1.03221	0.985295	1.01529	0.977175	0.991317	1.04292	0.966428	0.983057	0.989618	0.971789	0.985956	1.00828	1.01385	1.03451	0.971483	0.980578	0.0245564	0.075902
	F			0.988693	1.02094	0.988484	0.981936	1.01514	0.927541	0.965998	0.955036	1.00598	0.987381	0.978079	1.00242	0.977215	0.983233	0.992444	1.02485	0.985533	1.01133	0.959663	1.00844	0.0201131	0.0408845
	G			1.0166	0.951861	1.00268	0.97589	0.729532	1.00679	0.972556	0.88563	1.00222	0.97583	0.972969	0.982637	0.999326	0.99619	1.00803	0.98691	0.996349	0.95729	0.979104	0.993247	0.00737115	0.0151886
	H			1.05001	0.958717	0.966399	0.938912	0.866283		0.951627	0.986064	1.00293	0.940508	1.03642	0.94576	0.963156	1.00373	1.00618	1.03419	0.98174	1.00883	0.999914	0.989325	-0.0659485	0.0137127
	I			0.930389	0.949195	1.0183	0.958492	0.964519	0.971161	0.963471	0.971631	1.0229	1.01098	0.960472	0.984573	0.98631	0.921986	1.01862	1.05872	1.0401	1.06907	1.01908	0.993484	1.04497	0.972981	Negative Control
	J			1.01586	0.974298	0.987427	0.998368	0.966185	1.01689	0.985741	1.02382		0.98572	0.908201	0.98942	1.00156	0.995003	0.101028	1.03563	1.02333	0.996219	1.03468	0.996035	0.998926	0.983446
	K			1.03044	1.0219	1.04147	0.971566	0.990306	1.00534	1.03693	1.01081	0.950071	1.01758	0.994421	0.958598	1.0771	0.993727	1.02182	0.970824	0.992431	1.04695	1.0196	0.966123	1.02938	0.978832
	L			0.976235	0.999528	1.04874	1.03673	0.965644	1.01385	0.988192	1.02126	1.00026	1.01447	0.984308	1.00134	0.985364	0.986715		1.00358	0.997016	1.02089	1.02846	1.05129	0.982578	1.00019
	M			0.999398	1.02092	0.987284	0.973462	1.04508		0.964291	1.00538	0.978213	1.02346	0.993087	1.01851	1.04942	0.968999	0.994188	1.03582	1.00177	1.01052	1.02515	0.998417	1.07515	1.00732
	N			1.0111	0.95247	1.00375		1.00577	1.04311	0.017893	1.01318	0.981742	0.990424	0.9659	0.998409	0.946425	1.0679	1.00986	0.971709	0.988555	1.04391	0.953696	0.975718	1.01812	0.972509
	O			1.00463	1.02911	0.981208	0.978832	0.976962	0.974084	1.0353	1.06242	0.968091	0.970562	0.989375	0.999946	0.968729	0.936911	0.967671	1.03157	0.931744	0.996777		1.01655	0.985323	0.946866
	P			0.942993	0.995892	1.00017	1.00314	0.91707	0.432953	1.01788	0.964244	0.975667	0.970206	1.02277	1.00656	0.968165	0.993285	1.00728	0.980714	0.98059	0.939631	1.06603	0.993774	1.01357	0.989842
				Fragments
	AVERAGE	1	2	3	4	5	6	7	8	9	10	11	12	13	14	15	16	17	18	19	20	21	22	23	24
	A			0.962863	0.986544	0.942897	0.946075	0.983912	0.97638	0.974227	0.971241	0.964179	0.919419	0.99902	0.970442	1.00763	0.981194	0.977054	0.997192	0.997067	1.02395	1.01238	1.01327	0.0311494	0.0248764	Positive control
	B			0.987158	0.954408	0.997554	1.02316	1.06719	1.02874	0.931096	0.972991	1.06496	1.0053	1.03506	1.01269	0.996237	0.977293	1.0312	1.0035	1.00091	1.01541	1.0398	1.02247	0.0585728	0.024959
	C			1.02109	0.984041	1.01675	1.01496	1.02472	0.986642	0.982349	1.02474	1.02294	1.0222	1.00802	1.00559	1.01402	1.022	1.04087	1.05285	1.05801	0.949283	1.03376	1.02803	-0.0219197	0.00550523
	D			1.05181	1.04428	1.01278	1.01366	1.0133	1.04877	0.982887	0.979155	1.03369	1.00635		0.964176	0.959487	1.01632	1.03315	0.994132	1.05205	1.0344	1.03713	0.980777	0.0377115	0.0448908
	E			1.03148		1.02935	1.01797	1.03588	0.982785	1.01592	1.00366	0.987164	1.03222	1.00778	0.999636	0.992553	0.984974	1.00677	1.0332	1.0155	1.01989	1.01118	0.988758	0.0284197	0.0366563
	F			0.985127	1.01245	0.983664	0.962412	1.00282	0.956383	1.00085	0.982764	1.03786	0.999451	1.02556	1.00429	0.991599	0.923633	1.00519	0.975951	1.00558	0.98518	0.993483	1.01272	0.0430318	0.0425762
	G			1.01419	0.969415	1.00666	0.995032	0.872744	1.01801	0.976739	0.855075	1.00101	0.987391	1.0203	0.9779	1.0297	0.991785	0.986177	0.986143	1.00157	0.97841	0.978818	1.00299	-0.00967862	0.0103138
	H			1.03491	0.956344	1.01037	0.941365	0.934466		0.956423	0.966045	0.978442	0.944792	1.023	0.899198	0.980637	1.02119	1.02224	1.00795	0.996399	1.00548	1.02799	1.01939	-0.0525506	-0.0218797
	I			0.936214	0.992058	0.994398	0.94736	0.990426	0.988608	0.96931	0.952246	1.0239	1.00762	0.982034	0.969579	0.993349	0.951012	1.01214	1.02907	1.02362	1.02416	1.00013	0.994636	1.00833	0.992979	Negative Control
	J			1.00055	0.994507	1.00303	0.995392	0.98516	0.992393	0.996956	1.00438		0.984074	0.835905	0.99781	0.96458	0.989136	0.220278	1.00657	1.03605	0.973405	1.05985	0.986511	0.997122	1.00173
	K			0.975301	0.95518	0.982585	0.970019	0.958664	0.985474	0.972405	0.966381	0.924769	0.955128	0.972005	0.929388	1.02599	0.957528	0.974987	0.952351	1.01386	1.03205	1.02858	0.972174	1.03246	0.97165
	L			0.980367	0.970151	1.03271	0.982174	0.979814	0.981986	0.952182	0.942071	0.976586	0.962347	0.943353	0.951318	0.981692	0.941563		0.955826	0.967044	0.993337	0.999414	1.03946	1.00651	0.998411
	M			0.993733	0.99074	0.997238	0.988832	0.997246		0.92365	0.973023	0.985647	1.00317	0.969842	0.97218	1.01723	1.01117	0.998326	1.00987	1.02263	1.0109	1.04051	0.998803	1.0421	0.991229
	N			0.985368	0.918599	1.00514		0.981838	0.980066	0.0608999	0.979433	0.95444	0.951957	0.974233	0.971731	0.960851	1.04414	1.03027	0.97478	0.974242	1.00124	0.991791	0.980938	1.00586	0.999046
	O			0.984975	0.987186	0.975695	0.960886	0.962754	0.954879	0.998471	0.994841	0.974777	0.958795	0.968353	0.97835	0.962026	0.948884	0.96721	0.998602	0.977684	1.01179		0.992551	1.0154	0.971549
	P			0.930663	0.975815	0.972641	0.973206	0.925873	0.43448	0.986711	0.952567	0.963824	0.941661	0.991169	0.973601	0.957059	0.978157	0.972475	0.950335	0.987108	0.954528	1.03426	0.99762	1.00941	0.956215
				Average %binding of hits are colored in red
					Well Position		Identity
					J17		Z1198172211
					N9		Z227832752
					P8		Z1203162033

## Sheet: Compound flourescence
		Buffer		Fragments																				buffer
		1	2	3	4	5	6	7	8	9	10	11	12	13	14	15	16	17	18	19	20	21	22	23	24
	A	407	425	416	508	407	520	397	392	435	438	386	419	364	382	381	364	453	610	491	382	405	435	367	387
	B	383	369	374	380	391	379	943	432	407	522	397	441	367	363	393	388	416	416	381	394	401	429	380	372
	C	406	422	453	397	480	388	366	388	371	359	357	374	373	369	389	369	421	635	374	410	377	377	364	361
	D	410	394	976	406	386	360	377	485	365	359	368	370	1390	366	465	381	415	442	358	389	784	527	367	377
	E	431	401	371	4272	370	384	389	459	364	358	366	359	366	367	432	394	370	409	528	371	403	483	374	358
	F	477	378	426	378	358	364	350	369	737	359	347	447	633	589	350	360	348	365	430	368	371	378	364	345
	G	491	399	368	372	436	370	374	366	693	504	353	365	357	347	1145	399	392	368	387	381	376	361	358	364
	H	384	373	353	369	368	574	369	1470	378	455	353	360	347	380	374	380	358	375	774	375	472	775	352	367
	I	398	388	458	354	360	352	403	364	351	365	440	358	342	347	376	360	346	365	592	361	367	432	364	366
	J	386	376	367	369	380	352	352	383	369	362	1224	369	1135	402	354	372	729	370	384	430	369	362	356	419
	K	380	379	381	386	364	372	367	364	388	361	377	356	400	357	392	377	411	445	383	400	367	353	387	441
	L	374	374	361	362	372	402	361	368	354	372	363	361	356	362	391	342	5061	360	367	422	720	358	401	481
	M	401	391	369	410	369	377	371	7234	848	354	370	364	371	369	357	354	392	356	392	346	381	372	362	452
	N	426	362	381	621	457	3334	361	369	548	381	393	469	375	366	377	428	393	363	383	364	378	372	341	363
	O	395	392	393	390	385	396	382	372	697	363	379	387	385	409	395	373	366	382	391	376	2539	364	369	385
	P	415	390	400	403	409	394	366	420	385	438	393	382	428	406	403	445	383	439	375	379	393	416	417	454
		1	2	3	4	5	6	7	8	9	10	11	12	13	14	15	16	17	18	19	20	21	22	23	24
	A	164	165	172	210	160	213	146	155	189	189	154	167	137	138	148	151	212	309	201	150	182	194	150	139
	B	150	144	157	150	151	145	418	157	179	263	156	180	139	134	170	174	188	188	167	162	178	186	153	148
	C	180	189	192	157	209	153	144	146	144	140	148	149	139	139	155	144	197	317	142	163	144	153	147	152
	D	182	170	529	172	153	139	145	193	145	132	148	147	1006	138	190	137	193	229	139	151	414	258	143	153
	E	200	172	143	2580	150	166	152	200	150	142	141	135	138	137	170	158	142	158	238	158	165	207	142	157
	F	218	171	181	153	137	145	140	152	397	140	148	179	259	246	136	137	151	149	198	141	143	151	143	146
	G	240	183	144	134	177	145	150	145	372	217	137	136	133	149	575	151	169	145	170	161	153	151	134	153
	H	168	159	153	143	143	279	144	816	153	195	140	136	138	158	142	159	146	144	377	160	193	384	138	145
	I	160	165	190	138	147	135	153	140	128	162	179	138	133	140	143	147	149	142	291	141	150	191	153	141
	J	165	153	142	145	154	136	136	148	147	138	597	145	802	165	148	152	374	152	159	196	142	143	145	179
	K	155	169	164	158	160	160	142	152	152	143	153	137	170	140	159	157	169	177	161	183	142	137	152	189
	L	168	164	155	154	149	164	148	153	147	153	144	140	146	140	158	152	2702	144	148	176	412	140	161	233
	M	175	163	154	175	147	157	149	4951	598	139	140	141	148	142	142	151	160	154	165	153	165	167	140	202
	N	186	169	149	323	179	2570	145	150	256	164	163	193	144	151	148	180	162	146	153	162	148	151	147	143
	O	173	181	169	172	166	183	169	151	333	155	155	166	175	188	166	151	156	156	161	152	1667	154	144	149
	P	189	177	169	176	174	168	148	184	169	190	156	157	196	173	171	190	173	202	158	164	166	176	162	205

## Sheet: raw flourescence data
	Plate 1			Fragments
	Parallel	1	2	3	4	5	6	7	8	9	10	11	12	13	14	15	16	17	18	19	20	21	22	23	24
Tracer control	A	13572	13654	13882	14121	14079	13932	13149	13205	13497	13993	13944	13641	13642	13727	13539	13735	13898	14074	13680	13242	14480	13810	12422	12773	Positive control
	B	13078	14117	13953	13886	13981	13764	14015	13212	13363	14364	14351	13719	13802	13681	13559	13853	13173	14121	13010	13612	13048	13562	12589	13033
	C	13704	13547	13507	14105	14336	13953	13670	14177	13726	13688	14124	14245	14133	13912	13599	13881	14314	14124	13469	12769	12925	13760	12453	12321
	D	13827	13845	14829	14094	13932	14340	13806	13253	13872	14240	13832		13813	13866	13831	13195	13097	14173	13253	13981	14254	13468	12349	12555
	E	13340	13556	14235		14155	14414	13986	14282	13442	13682	14392	13994	13971	13988	13803	13638	14027	13831	14490	13623	13425	13443	12448	12277
	F	13584	13887	14051	14364	14092	14785	13538	13643	13664	14232	13479	14440	13982	14502	13985	13596	13604	13472	12909	13863	13376	14088	12009	11930
	G	13300	13676	14432	14107	14281	14037	14051	13861	14164	12978	13608	13726	13464	12814	14249	13757	13792	13939	14146	13700	13363	13392	11652	12452
	H	13315	13459	14368	14434	14045	14308	14535		13727	14144	14361	14077	13500	13703	13120	14168	13682	14272	13957	13830	13121	14114	12275	12069
Buffer	I	447	438	12358	14003	14104	14347	14037	13794	13941	14236	13997	13552	13644	13733	13512	13729	14170	13832	14285	13330	13904	13139	13369	13799	Negative Control
	J	420	433	14220	14260	14246	14317	14111	13533	14378	14295		14196	12714	13667	13264	13962	10408	13905	13298	13777	13405	14012	13215	13528
	K	439	427	14698	14842	14016	14266	14626	14127	14880	15357	14846	14937	14163	14773	14585	14615	13983	15083	14648	14435	13322	13505	13621	13486
	L	441	426	15025	14737	14106	13755	14085	14616	14393	15345	14952	13777	15130	14833	13379	13645		15046	13506	13980	13357	13899	12772	13400
	M	440	439	14333	14172	13988	13994	15185		14650	14516	14233	14299	13615	14081	14265	13254	13956	13693	14251	13373	14115	13793	14029	13344
	N	444	438	14107	14114	14001		14607	14710	13020	14252	12518	14565	14289	14901	13519	13478	13098	14010	13041	13869	13862	14028	13541	13820
	O	441	425	13745	13879	14185	14133	15090	14688	13610	14111	14133	14130	14391	13991	13689	13882	14150	14334	13475	13764		13462	13779	13508
	P	455	440	13440	13401	14078	14084	14434	13595	13993	13702	14076	14250	13943	13201	13240	13761	13359	13918	13081	13321	13509	12842	13164	13916
				Fragments
	Perpendicular	1	2	3	4	5	6	7	8	9	10	11	12	13	14	15	16	17	18	19	20	21	22	23	24
Tracer control	A	13775	13652	10922	11072	11085	10987	10247	10288	10570	11012	10911	10882	10628	10605	10420	10706	10809	10923	10530	10155	11116	10645	12335	12626	Positive control
	B	13003	13964	10666	11108	10787	10693	10706	10172	10709	11325	10924	10581	10562	10716	10575	10924	10087	10946	10085	10629	9966	10492	12507	13019
	C	13714	13413	10465	11033	11120	10842	10581	11097	10776	10663	11054	11068	11051	10785	10496	10642	11108	10745	10308	9904	9944	10677	12400	12247
	D	13692	13988	11387	10814	10767	11116	10716	10111	10919	11148	10634		11179	10858	10782	10214	10010	11035	10147	10789	10925	10453	12164	12382
	E	13048	13503	11007		10857	11346	10755	11153	10393	10544	11232	10811	10717	10821	10733	10596	10820	10584	11211	10565	10289	10446	12305	12238
	F	13553	13867	10967	11150	11007	11661	10538	10635	10515	11028	10281	11188	10660	11252	10847	10930	10516	10657	9953	10881	10313	10897	11765	11749
	G	13280	13767	11181	10996	11066	10865	10871	10686	11058	10532	10568	10663	10275	10012	10902	10719	10810	10868	10971	10641	10432	10364	11673	12391
	H	13329	13474	11108	11349	10760	11278	11288		10767	11141	11291	11079	10457	11049	10189	10899	10522	11141	10811	10736	10040	10827	12347	12191
Buffer	I	217	227	9728	10781	11040	11331	10859	10697	10898	11252	10804	10512	10586	10790	10491	10717	10993	10745	11079	10404	10852	10210	10455	10682	Negative Control
	J	219	218	11090	11038	11016	11146	10951	10595	11149	11150		11079	10475	10597	10489	10892	9503	10863	10196	10836	10184	10949	10271	10451
	K	232	218	11659	11870	11102	11174	11581	11072	11842	12182	11840	11934	11146	11779	11408	11589	11063	11926	11282	11168	10244	10545	10482	10567
	L	220	222	11727	11629	10912	10882	10959	11505	11426	12357	11764	10948	12060	11824	10446	10880		11975	10657	10955	10449	10720	9834	10413
	M	220	231	11171	11122	10846	10859	11960		11731	11453	11078	11159	10718	11148	11126	10150	10834	10678	10950	10353	10810	10715	10873	10426
	N	220	219	11073	11292	10858		11475	11678	12654	11228	9893	11572	11152	11747	10564	10411	10036	10945	10226	10887	10685	10936	10532	10664
	O	217	213	10770	10932	11105	11141	11887	11605	10673	11168	11032	11127	11334	10989	10753	10891	11087	11236	10400	10617		10537	10578	10499
	P	220	224	10655	10523	11091	11101	11405	12173	10994	10803	11070	11320	10943	10404	10421	10789	10538	11034	10170	10423	10483	9962	10205	11025
	Plate 2			Fragments
	Parallel	1	2	3	4	5	6	7	8	9	10	11	12	13	14	15	16	17	18	19	20	21	22	23	24
Tracer control	A	13875	13374	14496	14129	14009	13872	13870	13850	13943	13753	14629	13738	14116	13992	13609	13686	14301	13972	14150	13527	13945	13480	12311	12828	Positive control
	B	14272	13918	14330	14147	14176	14040	14143	13860	13336	14009	14296	14010	14032	14234	14029	13956	13856	15047	13699	14379	13988	13216	12861	12966
	C	13783	13101	13019	13968	14272	13799	14193	13260	14265	13465	15069	14142	14102	13312	14553	13501	13933	13520	13614	12836	13882	13527	11956	11980
	D	13792	13572	14840	14386	13984	14424	14248	13603	13189	13804	14317		14321	13324	13650	12931	14295	14031	13644	13021	14005	13214	12074	12347
	E	13574	13336	14014		13978	13762	14512	13815	14244	14042	14179	14415	13282	13983	14381	13116	12984	13575	13772	12827	13804	12729	12541	12040
	F	13564	13803	13951	13966	14387	14007	14538	14390	14357	14019	14356	14268	13895	13948	14377	13573	13806	13641	13456	13596	13762	13270	12312	12242
	G	13603	13269	13693	14048	13981	17176	18672	13077	14450	13003	13168	12338	12975	10294	14380	13502	13284	13688	13285	12767	13342	13213	12458	12706
	H	13789	13289	14387	14121	14116	14465	15138		13817	14244	13596	14302	13202	13031	13541	14113	13814	13674	14223	13749	13433	13952	12162	12241
Buffer	I	467	443	12322	13960	14026	13469	13797	12866	14099	13788	13281	12328	13666	13283	13922	13850	13135	13035	13726	13755	13358	13467	13051	13644	Negative Control
	J	454	418	14542	14342	14272	13895	14345	13658	13800	14028		13315	13866	13633	13563	13329	10714	13564	13838	13584	13646	13568	13395	13121
	K	427	428	14176	13619	13771	13906	14404	13312	14130	13440	14197	13376	13162	13311	13989	13120	13419	13400	13673	13596	13477	13088	13178	13043
	L	433	430	14367	13830	14124	14203	14409	13844	14082	14163	14158	13364	13800	13848	13791	13238		13765	13446	13600	13535	13184	13331	13065
	M	448	434	14265	13993	14177	13736	13933		13531	13747	13856	13203	13449	13078	13654	12977	13582	13134	14284	13290	13860	13972	13135	13279
	N	444	434	14032	13309	14617		13996	13738	12441	13902	12678	13151	14184	13584	13897	13473	13289	13117	13856	13978	13856	13310	13616	13093
	O	457	421	14115	13616	13687	13485	14469	15219	12421	13717	13891	13469	13827	13656	13173	13635	13572	13210	13754	13138		13330	13491	13185
	P	531	446	14185	14119	14068	13916	14771	13895	13063	13508	13600	14229	13479	13202	13843	13887	13936	13424	13969	12563	13370	13523	13744	13554
				Fragments
	Perpendicular	1	2	3	4	5	6	7	8	9	10	11	12	13	14	15	16	17	18	19	20	21	22	23	24
Tracer control	A	13775	13652	10922	11072	11085	10987	10247	10288	10570	11012	10911	10882	10628	10605	10420	10706	10809	10923	10530	10155	11116	10645	12335	12626	Positive control
	B	13003	13964	10666	11108	10787	10693	10706	10172	10709	11325	10924	10581	10562	10716	10575	10924	10087	10946	10085	10629	9966	10492	12507	13019
	C	13714	13413	10465	11033	11120	10842	10581	11097	10776	10663	11054	11068	11051	10785	10496	10642	11108	10745	10308	9904	9944	10677	12400	12247
	D	13692	13988	11387	10814	10767	11116	10716	10111	10919	11148	10634		11179	10858	10782	10214	10010	11035	10147	10789	10925	10453	12164	12382
	E	13048	13503	11007		10857	11346	10755	11153	10393	10544	11232	10811	10717	10821	10733	10596	10820	10584	11211	10565	10289	10446	12305	12238
	F	13553	13867	10967	11150	11007	11661	10538	10635	10515	11028	10281	11188	10660	11252	10847	10930	10516	10657	9953	10881	10313	10897	11765	11749
	G	13280	13767	11181	10996	11066	10865	10871	10686	11058	10532	10568	10663	10275	10012	10902	10719	10810	10868	10971	10641	10432	10364	11673	12391
	H	13329	13474	11108	11349	10760	11278	11288		10767	11141	11291	11079	10457	11049	10189	10899	10522	11141	10811	10736	10040	10827	12347	12191
Buffer	I	217	227	9728	10781	11040	11331	10859	10697	10898	11252	10804	10512	10586	10790	10491	10717	10993	10745	11079	10404	10852	10210	10455	10682	Negative Control
	J	219	218	11090	11038	11016	11146	10951	10595	11149	11150		11079	10475	10597	10489	10892	9503	10863	10196	10836	10184	10949	10271	10451
	K	232	218	11659	11870	11102	11174	11581	11072	11842	12182	11840	11934	11146	11779	11408	11589	11063	11926	11282	11168	10244	10545	10482	10567
	L	220	222	11727	11629	10912	10882	10959	11505	11426	12357	11764	10948	12060	11824	10446	10880		11975	10657	10955	10449	10720	9834	10413
	M	220	231	11171	11122	10846	10859	11960		11731	11453	11078	11159	10718	11148	11126	10150	10834	10678	10950	10353	10810	10715	10873	10426
	N	220	219	11073	11292	10858		11475	11678	12654	11228	9893	11572	11152	11747	10564	10411	10036	10945	10226	10887	10685	10936	10532	10664
	O	217	213	10770	10932	11105	11141	11887	11605	10673	11168	11032	11127	11334	10989	10753	10891	11087	11236	10400	10617		10537	10578	10499
	P	220	224	10655	10523	11091	11101	11405	12173	10994	10803	11070	11320	10943	10404	10421	10789	10538	11034	10170	10423	10483	9962	10205	11025

## Sheet: processed mP data
	Plate 1			Fragments
		1	2	3	4	5	6	7	8	9	10	11	12	13	14	15	16	17	18	19	20	21	22	23	24
Tracer control	A	69.5808	77.2094	196.923	198.701	196.649	195.797	201.29	201.441	199.034	196.85	199.627	190.021	201.651	205.787	207.572	201.436	202.591	203.684	207.561	209.197	209.172	206.927	79.8707	82.4179	Positive control
	B	79.6787	82.9061	211.05	188.771	206.532	203.076	211.411	207.257	187.649	196.084	213.257	206.606	210.463	199.025	201.076	195.796	209.897	204.304	203.829	200.514	211.081	205.044	79.7412	77.2849
	C	76.797	82.0913	204.293	199.868	204.062	203.053	204.836	199.557	197.917	201.709	199.603	203.206	200.052	204.176	206.205	209.597	203.831	213.455	210.29	203.43	207.476	203.665	78.4953	79.2883
	D	82.1928	72.0576	209.161	209.286	205.704	204.376	203.532	211.728	196.701	199.507	208.218	201.399		199.233	201.422	204.603	210.781	202.16	209.992	206.441	209.871	203.423	83.897	83.4287
	E	88.1188	79.0547	205.561		209.48	196.898	208.16	200.746	205.284	206.983	201.088	205.905	209.358	205.241	202.649	202.983	206.662	210.484	205.358	203.872	209.575	202.83	82.1787	77.8171
	F	78.2471	78.0017	200.907	203.709	200.567	196.07	202.025	201.365	207.679	204.525	211.937	204.654	212.348	203.983	203.961	186.207	205.456	194.089	206.419	198.088	206.628	205.341	86.3896	83.6777
	G	77.676	73.7976	204.686	201.583	204.542	204.986	205.209	206.87	200.827	181.265	203.188	203.082	211.672	199.856	210.726	201.635	198.751	201.384	204.063	203.154	200.528	204.806	74.798	78.8213
	H	76.3938	76.4528	205.692	197.456	210.011	196.186	203.544	210.824		196.462	197.454	196.844	204.411	184.782	202.978	208.048	208.004	200.926	204.596	203.479	210.224	209.399	73.2441	70.9529
Buffer	I			195.964	207.58	199.522	195.237	205.256	203.97	200.105	194.816	206.327	203.747	203.663	197.533	203.262	200.716	203.921	203.141	204.107	200.619	200.86	202.686	199.671	204.836	Negative Control
	J			201.366	205.054	205.543	202.264	203.73	199.198	204.235	201.328	199.349		173.647	203.988	194.158	201.12	120.606	200.4	209.314	197.033	213.846	200.335	202.627	205.717
	K			193.228	189.263	193.67	199.27	194.085	198.912	191.692	193.451	190.639	189.79	196.908	190.728	200.07	193.373	194.227	194.943	207.627	205.357	207.91	200.489	207.657	198.769
	L			201.274	195.805	205.299	194.16	202.46	196.974	192.729	186.063	197.324	191.984	191.006	190.868	200.464	190.257		191.715	195.342	198.933	199.506	206.67	207.021	202.792
	M			201.721	198.28	204.113	203.739	196.885	188.879		195.792	202.348	201.071	196.534	193.938	201.343	209.885	203.521	201.201	208.651	204.623	210.201	203.112	204.344	200.104
	N			198.165	188.796	204.031		197.948	192.834	91.1368	196.42	194.1	192.393	201.032	196.34	200.121	205.761	209.551	200.443	198.201	198.033	206.951	201.482	202.414	206.413
	O			198.876	196.367	199.483	196.076	196.777	195.168	198.416	194.115	200.895	196.588	196.626	197.804	197.625	198.317	199.054	198.915	206.168	206.565		199.279	208.901	202.742
	P			192.999	197.677	196.348	196.117	195.043	132.673	197.652	195.82	197.207	192.346	198.156	195.788	196.453	198.589	195.418	193.202	202.416	199.389	203.525	203.396	203.869	193.531
	Plate 2			Fragments
		1	2	3	4	5	6	7	8	9	10	11	12	13	14	15	16	17	18	19	20	21	22	23	24
Tracer control	A	78.347	67.7264	203.144	207.379	198.322	200.005	204.061	201.982	203.891	205.36	200.718	199.094	207.553	196.026	203.706	203.218	200.981	205.01	201.018	206.215	203.284	205.807	84.6332	80.4282	Positive control
	B	77.0195	80.1907	194.921	209.311	202.193	212.266	215.003	209.422	204.5	206.589	212.549	204.097	207.762	213.73	207.43	207.983	207.352	205.987	205.812	212.903	208.342	210.08	91.7732	85.6929
	C	84.3227	84.707	210.495	205.547	209.621	210.193	210.868	206.53	207.109	214.066	215.757	211.887	211.486	206.652	206.734	205.31	216.022	209.25	213.803	193.027	210.481	212.909	72.4772	78.6751
	D	82.8401	76.5875	213.371	211.321	206.929	208.511	209.282	209.971	208.488	204.668	209.705	209.684		201.12	197.686	208.959	206.948	205.784	212.583	211.702	208.896	201.082	82.197	84.5099
	E	81.2977	75.6741	211.854		207.307	217.25	210.324	204.33	208.161	203.292	205.099	211.693	201.919	204.044	204.882	202.604	204.414	207.266	207.978	210.617	202.565	203.727	81.5779	88.1382
	F	75.0205	82.2873	204.764	208.884	204.737	203.9	208.143	196.951	201.864	200.464	206.972	204.596	203.408	206.517	203.297	204.066	205.243	209.384	204.36	207.656	201.055	207.286	81.0102	83.6641
	G	80.3707	75.7009	208.329	200.058	206.551	203.128	171.651	207.076	202.702	191.596	206.493	203.12	202.755	203.99	206.122	205.722	207.234	204.536	205.742	200.752	203.539	205.346	79.3822	80.381
	H	75.3365	77.6176	212.598	200.934	201.915	198.403	189.124	213.565		204.428	206.582	198.607	210.862	199.278	201.501	206.685	206.998	210.577	203.875	207.337	206.197	204.845	70.0143	80.1924
Buffer	I			197.314	199.717	208.547	200.905	201.675	202.524	201.541	202.584	209.135	207.611	201.158	204.237	204.459	196.241	208.588	213.711	211.332	215.033	208.646	205.376	211.955	202.756	Negative Control
	J			208.235	202.925	204.602	206	201.888	208.366	204.387	209.253	203.825		194.48	204.857	206.407	205.57	91.3485	210.761	209.189	205.725	210.64	205.702	206.071	204.093
	K			210.097	209.006	211.507	202.576	204.97	206.891	210.927	207.59	199.829	208.454	205.496	200.919	216.06	205.407	208.996	202.481	205.241	212.208	208.713	201.88	209.962	203.504
	L			203.172	206.148	212.436	210.901	201.819	207.978	204.7	208.925	206.241	208.058	204.204	206.379	204.338	204.511		206.666	205.827	208.878	209.845	212.761	203.983	206.232
	M			206.132	208.882	204.584	202.818	211.969	205.535		206.895	203.425	209.207	205.325	208.574	212.522	202.248	205.466	210.786	206.435	207.553	209.422	206.006	215.811	207.143
	N			207.626	200.136	206.687		206.945	211.717	80.7265	207.892	203.876	204.985	201.852	206.005	199.363	214.884	207.468	202.594	204.746	211.818	200.292	203.106	208.523	202.696
	O			206.8	209.927	203.808	203.504	203.265	202.897	210.719	214.184	202.132	202.447	204.851	206.202	202.213	198.148	202.078	210.242	197.488	205.797		208.323	204.333	199.42
	P			198.925	205.684	206.23	206.61	195.613	133.758	208.493	201.64	203.1	202.402	209.117	207.047	202.141	205.351	207.138	203.744	203.728	198.495	214.645	205.413	207.942	204.911
				Plate 1		Mean	SD	CV
				Tracer control		78.141	4.43815	0.0567967
				Positive control		79.5189	4.15627	0.0522676
				negative control		206.208	4.00714	0.0194325
				Z'		0.806691
				Plate 2		Mean	SD	CV
				Tracer control		78.4404	4.32354	0.0551188
				Positive control		81.5467	5.30001	0.0649936
				negative control		206.208	4.00714	0.0194325
				Z'		0.776022
